# Supplementary material for: Transcriptome Analysis of the Growth-Promoting Effect of Large Macrofungal Sclerotium Powder on Lentinula edodes and Pleurotus eryngii Strains
Source: J Fungi (Basel). 2024 Nov 21;10(12):808. doi: 10.3390/jof10120808 (PMC11679516; doi:10.3390/jof10120808)
Supplement: Supplementary file 1 [file jof-10-00808-s001.zip]

Archive with 1 entries (1 files):
- jof-3240070-supplementary.pdf
